# Supplementary material for: Identification and validation of novel biomarkers affecting bladder cancer immunotherapy via machine learning and its association with M2 macrophages
Source: Front Immunol. 2022 Nov 9;13:1051063. doi: 10.3389/fimmu.2022.1051063 (PMC9681792; doi:10.3389/fimmu.2022.1051063)
Supplement: Supplementary file 1 [file Table_1.xlsx]

## Sheet: Table S1
Table S1. Baseline information of bladder cancer patients in TCGA
Features		Numbers	Percentage (%)
Age	<=65	162	39.3204
	>65	250	60.6796
Gender	Female	108	26.2136
	Male	304	73.7864
Grade	Low	24	5.82524
	High	388	94.1748
	Unknown	3	0.728155
Stage	Stage I	2	0.485437
	Stage II	131	31.7961
	Stage III	141	34.2233
	Stage IV	136	33.0097
	Unknown	2	0.485437
Tstage	T0	1	0.242718
	T1	3	0.728155
	T2	120	29.1262
	T3	196	47.5728
	T4	59	14.3204
	Unknown	33	8.00971
Mstage	M0	196	47.5728
	M1	11	2.6699
	Unknown	205	49.7573
Nstage	N0	239	58.0097
	N1	47	11.4078
	N2	76	18.4466
	N3	8	1.94175
	Unknown	42	10.1942

## Sheet: Table S2
Table S2. Baseline information of bladder cancer patients in GSE128959
Features		Numbers	Percentage (%)
Status	Primary	55	27.5
	Progression	46	23
	Recurrence	99	49.5
Stage	T1	97	48.5
	T2	30	15
	T3	6	3
	T4	2	1
	Unknown	65	32.5
Grade	G1	3	1.5
	G2	46	23
	G3	147	73.5
	Unknown	4	2

## Sheet: Table S3
Table S3. Baseline information of bladder cancer patients in GSE13507
Features		Numbers	Percentage (%)
Gender	Female	30	18.1818
	Male	135	81.8182
Age	<=65	74	44.8485
	>65	91	55.1515
Tstage	T1	80	48.4848
	T2	31	18.7879
	T3	19	11.5152
	T4	11	6.66667
	Unknown	24	14.5455
Nstage	N0	149	90.303
	N1	8	4.84848
	N2	6	3.63636
	N3	1	0.606061
	Unknown	1	0.606061
Mstage	M0	158	95.7576
	M1	7	4.24242
Grade	G1	105	63.6364
	G2	60	36.3636

## Sheet: Table S4
Table S4. Baseline information of bladder cancer patients in GSE83586
Features		Numbers	Percentage (%)
Stage	T1	44	14.3322
	T2	241	78.5016
	T3	1	0.325733
	T4	1	0.325733
	Unknown	20	6.51466
Grade	G2	28	9.12052
	G3	266	86.645
	Unknown	13	4.23453
